# Supplementary material for: A beginner’s guide to manual curation of transposable elements
Source: Mob DNA. 2022 Mar 30;13:7. doi: 10.1186/s13100-021-00259-7 (PMC8969392; doi:10.1186/s13100-021-00259-7)
Supplement: Supplementary file 6 — Additional file 6. Videocast showing a selection of Unix commands to assist the handling of FASTA flies. [file 13100_2021_259_MOESM6_ESM.zip]

Archive with 2 entries (2 files):
- 13100_2021_259_MOESM6_ESM.mp4
- Supplementary_Video_1.docx
